# Supplementary material for: Identification of 2,3-oxidosqualene cyclase gene in Eleutherococcus senticosus and its regulatory mechanism in saponin synthesis
Source: Hortic Res. 2025 May 21;12(8):uhaf133. doi: 10.1093/hr/uhaf133 (PMC12268154; doi:10.1093/hr/uhaf133)
Supplement: Web_Material_uhaf133 [file web_material_uhaf133.zip › Supplementary table.xlsx]

## Sheet: Table S1
Table S1. List of primers used for the gene cloning, vector constructions, site-directed mutagenesis and qRT-PCR analyses in this work.
Name	Primer sequence (5'-3')	Usage
EsqRTGAPDH	ATCAAGATCGGGATCAACG	qRT-PCR
	AAACGAACGGGAGACTCAA	qRT-PCR
EsqRTFPS	CTCTCTCCCTCTTTCCCTCCTC	qRT-PCR
	CTTCAGATCGCTCATTCTGGCT	qRT-PCR
EsqRTSS	TCACGACTAGATGGACAAGCAAA	qRT-PCR
	GCCAATAACAAGAGCAGGAATG	qRT-PCR
EsqRTSE	TAAAGTCGGAAGGAGTTCG	qRT-PCR
	CTTAGTGAATGAATGGGAGG	qRT-PCR
EsqRTbAS1	ACATTGTCATTGAGCACGAGTA	qRT-PCR
	CAAACCAGCTACCGTAAGTAAA	qRT-PCR
EsqRTCAS1	ATCATCGTCGGGAAGAAATACA	qRT-PCR
	CAAGCCTTGCGAATACTAGAGC	qRT-PCR
EsbAS1-ORF	ATGTGGAAGTTGAAGATAGCGG	EsbAS1 cloning
	CTAATTAGGCGCCTGGGACGGT	EsbAS1 cloning
EsCAS1-ORF	ATGTGGAAGCTTAAAATTGCAG	EsCAS1 cloning
	TCATGGCGGCGCCAGGAGTAC	EsCAS1 cloning
EsbAS1-ORF-PHG	ATCACCAGTCTCTCTCTCAAATGTGGAAGTTGAAG	Subcellular localization experiments
	CCACGGGTCATGAGCTCCTGCTAATTAGGCGCCTG	Subcellular localization experiments
EsCAS1-ORF-PHG	ATCACCAGTCTCTCTCTCAAATGTGGAAGCTTAAA	Subcellular localization experiments
	CCACGGGTCATGAGCTCCTGTCATGGCGGCGCCAG	Subcellular localization experiments
EsbAS1-ORF-pESC-TRP	CAAGGAGAAAAAACCCCGGAATGTGGAAGTTGAAG	Yeast expression experiments in vitro
	ATCAACTTCTGTTCCATGTCCTAATTAGGCGCCTG	Yeast expression experiments in vitro
EsCAS1-ORF-pESC-TRP	CAAGGAGAAAAAACCCCGGAATGTGGAAGCTTAAA	Yeast expression experiments in vitro
	ATCAACTTCTGTTCCATGTCTCATGGCGGCGCCAG	Yeast expression experiments in vitro
EsbAS1-W259L	AAAATGctcTGTTATTGCCGGATGGTTTACATGCC	Site-directed mutagenesis
	ATAACAgagCATTTTAGCTGGGTGCATAGGAAGGA	Site-directed mutagenesis
EsbAS1-Y261H	TGGTGTcacTGCCGGATGGTTTACATGCCAATGTC	Site-directed mutagenesis
	CCGGCAgtgACACCACATTTTAGCTGGGTGCATAG	Site-directed mutagenesis
EsbAS1-W535Y	GCAGCAtatGAGCCTGTAACAGGTCAGGACTGGTT	Site-directed mutagenesis
	AGGCTCataTGCTGCTAACCCACCATTTTTGCTCT	Site-directed mutagenesis
EsbAS1-W259L/Y261H/W535Y	ATGctcTGTcatTGCCGGATGGTTTACATGCCAAT	Site-directed mutagenesis
	GCAatgACAgagCATTTTAGCTGGGTGCATAGGAA	Site-directed mutagenesis
	GCAGCAtatGAGCCTGTAACAGGTCAGGACTGGTT	Site-directed mutagenesis
	AGGCTCataTGCTGCTAACCCACCATTTTTGCTCT	Site-directed mutagenesis
EsbAS1-F729I	GGAGTTatcATGAGGAATTGCATGTTGCACTATAC	Site-directed mutagenesis
	CCTCATgatAACTCCAGTTAATTCCTGTTGGGGAA	Site-directed mutagenesis
EsCAS1-W255L	AGGATGctcTGTCACTGTCGAATGGTTTATCTGCC	Site-directed mutagenesis
	GTGACAgagCATCCTTCCTGGGTGGAACGGAAGGA	Site-directed mutagenesis
EsCAS1-H257Y	TGGTGTtatTGTCGAATGGTTTATCTGCCTATGTC	Site-directed mutagenesis
	TCGACAataACACCACATCCTTCCTGGGTGGAACG	Site-directed mutagenesis
EsCAS1-Y532W	GCAACAtggGAACTCACGAGATCCTATAGCTGGTT	Site-directed mutagenesis
	GAGTTCccaTGTTGCATATCCGCCATCACTATTCT	Site-directed mutagenesis
EsCAS1-W255L/H257Y/Y532W	ATGctcTGTtatTGTCGAATGGTTTATCTGCCTAT	Site-directed mutagenesis
	ACAataACAgagCATCCTTCCTGGGTGGAACGGAA	Site-directed mutagenesis
	GCAACAtggGAACTCACGAGATCCTATAGCTGGTT	Site-directed mutagenesis
	GAGTTCccaTGTTGCATATCCGCCATCACTATTCT	Site-directed mutagenesis
EsCAS1-F726I	GGGGTCatcAACAAGAATTGCATGATAACTTATGC	Site-directed mutagenesis
	CTTGTTgatGACCCCCATGATCTCCTGCTGAGGGA	Site-directed mutagenesis
EsCAS1-N727M	GTCTTCatgAAGAATTGCATGATAACTTATGCCGC	Site-directed mutagenesis
	ATTCTTcatGAAGACCCCCATGATCTCCTGCTGAG	Site-directed mutagenesis
EsbAS1-promoter	TAGCACCGCAAGTTATACCAAT	EsbAS1 promoter cloning
	ACTTTCCGTGTCTCATCCCTAT	EsbAS1 promoter cloning
EsCAS1-promoter	TTCTCTGATTTCATCTCACATG	EsCAS1 promoter cloning
	TCTTCGCTGTAACAACGATTGG	EsCAS1 promoter cloning
EsbAS1-promoter-pCAMBIA1304	CAGCTATGACCATGATTACGTAGCACCGCAAGTTA	GUS staining experiments
	CTGCAGGTCGACTCTAGAGGACTTTCCGTGTCTCA	GUS staining experiments
EsCAS1-promoter-pCAMBIA1304	CAGCTATGACCATGATTACGTTCTCTGATTTCATC	GUS staining experiments
	CTGCAGGTCGACTCTAGAGGTCTTCGCTGTAACAA	GUS staining experiments
EsNAC047-EsbAS1	GGAGATGCACTTATATGTGGTG	EMSA probe
	CTTTCCGTGTCTCATCCCTAAG	EMSA probe
EsNAC098-EsbAS1	CCTTAGAAGACGTTCTTGAGC	EMSA probe
	CCTTGCCTGACATTACCTTTAC	EMSA probe
EsWRKY-EsbAS1	GTTCCTCAAATAAGAAGTCCCA	EMSA probe
	CTATAGAGCCTCTGGTCCTCC	EMSA probe
EsMYB-EsbAS1	GCACCGCAAGTTATACCAACC	EMSA probe
	CCTCTGTTATTCTTTCACATC	EMSA probe
EsERF-EsbAS1	GGGGCATTTTCACTTAAATC	EMSA probe
	AGCTTACTGGTGTGCCCACTTC	EMSA probe
EsNAC047-EsCAS1	GATGCAGGAGTTGATCACTAG	EMSA probe
	CTTGTATTCTCCCCCTTGGTGT	EMSA probe
EsNAC098-EsCAS1	GTACAGAAACAGCAACAGGC	EMSA probe
	CAGGGAGAGACTAGTGTCTGC	EMSA probe
EsWRKY-EsCAS1	TGGTCCATCCCAAGCCTGGCA	EMSA probe
	TATTCAGCTTGGCCCGGCCTT	EMSA probe
EsMYB-EsCAS1	GATGCAGGAGTTGATCACTAG	EMSA probe
	CTTGTATTCTCCCCCTTGGTGT	EMSA probe
EsERF-EsCAS1	GCTTCACAAACACAGATGCAGG	EMSA probe
	CTCCCCCTTGGTGTCATCATTC	EMSA probe
pHis2-proEsbAS1	TACGACTCACTATAGGGCGATAGCACCGCAAGTTA	Y1H assay
	TCGATTCGCGAACGCGTGAGACTTTCCGTGTCTCA	Y1H assay
pHis2-proEsCAS1	TACGACTCACTATAGGGCGATTCTCTGATTTCATC	Y1H assay
	TCGATTCGCGAACGCGTGAGTCTTCGCTGTAACAA	Y1H assay
pGADT7-NAC047	TGGCCATGGAGGCCAGTGAAATGACAAGTATAGGA	Y1H assay
	TCTGCAGCTCGAGCTCGATGCTAAGTCTGAAATTC	Y1H assay
pGADT7-NAC098	TGGCCATGGAGGCCAGTGAAATGAAGAAAACCTTG	Y1H assay
	TCTGCAGCTCGAGCTCGATGTCAATAGTTCCAGAG	Y1H assay
pGADT7-WRKY40	TGGCCATGGAGGCCAGTGAAATGGAAAAGAAACAG	Y1H assay
	TCTGCAGCTCGAGCTCGATGCTATTGGTCTTCCGT	Y1H assay
pGADT7-MYB4	TGGCCATGGAGGCCAGTGAAATGGGAAGAGCACCG	Y1H assay
	TCTGCAGCTCGAGCTCGATGTTACATGAACCCATT	Y1H assay
pGADT7-ERF66	TGGCCATGGAGGCCAGTGAAATGGAGCAATCATCA	Y1H assay
	TCTGCAGCTCGAGCTCGATGCTATCCATCACCTAT	Y1H assay
EsbAS1-promoter-LUC	TAAGCTTGATATCGAATTCCTAGCACCGCAAGTTA	Dual luciferase reporter assay
	CGCTCTAGAACTAGTGGATCACTTTCCGTGTCTCA	Dual luciferase reporter assay
EsCAS1-promoter-LUC	TAAGCTTGATATCGAATTCCTTCTCTGATTTCATC	Dual luciferase reporter assay
	CGCTCTAGAACTAGTGGATCTCTTCGCTGTAACAA	Dual luciferase reporter assay
EsbAS1-ORF-pCAMBIA-1300	CGTCCCGGGGCGGTACCCGGATGTGGAAGTTGAAG	Overexpression experiments
	TAGTGGCGCGCCGGGCCCTCCTAATTAGGCGCCTG	Overexpression experiments
EsCAS1-ORF-pCAMBIA-1300	CGTCCCGGGGCGGTACCCGGATGTGGAAGCTTAAA	Overexpression experiments
	TAGTGGCGCGCCGGGCCCTCTCATGGCGGCGCCAG	Overexpression experiments

## Sheet: Table S2
Table S2. DNA probe sequence of the promoter.
Name	DNA sequence
EsNAC047-EsbAS1	GGAGATGCACTTATATGTGGTGTTGCAACAGGAGATAGGTTTGAAATCCCCCATGTTAGTCAAGTTCCCAACCTTAGGGATGAGACACGGAAAGT
EsNAC098-EsbAS1	CCTTAGAAGACGTTCTTGAGCTAAAAAGATATTATTCTCAATTCTCCTACAAGGCACAAAAGCAAATTGAAAAGTAAAGGTAATGTCAGGCAAGG
EsWRKY-EsbAS1	GTTCCTCAAATAAGAAGTCCCATCTGATAGAGTCAAAAGCTTTTTTCAAATCAATCTTCATATAGCATTTAGGAGGACCAGAGGCTCTATAG
EsMYB-EsbAS1	GCACCGCAAGTTATACCAACCAAGCCCAAAGAGATGTGGGGGAAGTTTGAGTGACATTCAGAAGATGTGAAAGAATAACAGAGG
EsERF-EsbAS1	GGGGCATTTTCACTTAAATCTAGCCAAAATAGATTTTATTATCTTAAGAATGTTGGTGGAAAGGATGAAGTGGGCACACCAGTAAGCT
EsNAC047-EsCAS1	GATGCAGGAGTTGATCACTAGTGTTCAACAACTAGCTGATGAAGTACGCAAACTGAATGATGACACCAAGGGGGAGAATACAAG
EsNAC098-EsCAS1	GTACAGAAACAGCAACAGGCCTTATCAAACAAATCTTTGAAATGAAGGAGCTAATTGCAGCTCAAACTGAATGGGCAGACACTAGTCTCTCCCTG
EsWRKY-EsCAS1	TGGTCCATCCCAAGCCTGGCAGGCTTTGACCAGGCCAGGCCGGGCCAGACTCAAAATTTATAAAGGCCGGGCCAAGCTGAATA
EsMYB-EsCAS1	GATGCAGGAGTTGATCACTAGTGTTCAACAACTAGCTGATGAAGTACGCAAACTGAATGATGACACCAAGGGGGAGAATACAAG
EsERF-EsCAS1	GCTTCACAAACACAGATGCAGGAGTTGATCACTAGTGTTCAACAACTAGCTGATGAAGTACGCAAACTGAATGATGACACCAAGGGGGAG

## Sheet: Table S3
Table S3. EsOSC proteins identified in the eleuthero genome.
ID	Rename	Protein sequence
>Ese18G000732.t1	EsOSC1	MWKLKIAKGDGPNERWLTSTNNHVGRQYWEFDPSAGTPEERAEVESLRRKFKRNRFQIKQSADLLMRMQVIVLYVTGALDAILSPQHQKEMIRYIYNHQNEDGGWGLHIEGHSTVFGSALSYVALRLLGEGQEDGEDRAMAKGREWITDHGGAVGIPSWGKFWLTVLGVYEWEGCNPMPPEFWLLPNFFPIHPGKMMCYCRLVYMPMSYLYGKRFVGPITELVRSLRQELYSEAYHGINWNKARNTCAKEDLYYPHPLMQDMLWAFLHNVAEPVLTRWPFSTMREKALKVAMEHIHYEDESSRYLCIGCVEKVLCLIACWVEDPNSEAYKRHLARIPDYLWLAEDGMKMQSFGSQTWDAAFAIQAIIASNLLEEYGPTLRKAHQFMKASQVKDNPPGNF…
>Ese03G002792.t1	EsOSC2	MWKLKIAEGGNPWLRTLNDHVGRQTWEFDPKVASPEKLEEIEKVRETFRNHRFDKKHSSDLLMRIQFANENRGSILLPQVKVKDTEDISDDKVTVTLKRAISFHSTLQAHDGHWPGDYGGPMFLMPGLVITLSITGALNAVLSKEHKREICRYLYNHQNRDGGWGLHIEGPSTMFGTVLNYVTLRLLGEGGNDGQGAMEKGRQWILDHGGATTITSWGKMWLSVLGVFEWSGNNPLPPEIWLLPYILPFHPGRMWCHCRMVYLPMSYLYGKRFVGPITSTVLSLRKELFTVPYHEIDWNQARNLCAKEDLYYPHPLIQDILWASIDKVLEPIFMHWPGKKLREKSLRTVMEHIHYEDENTRYICIGPVNKVLNMLCCWAEDPSSEAFKLHLPRLNDFLW…
>Ese12G002640.t1	EsOSC3	MWRLKIAEGGNPWLRTLNDHVGRQIWEFDPKIGSPEELAEIDNVRDTFRKHRFEKKHSSDLLMRIQFANENPGSVVLPQVKVKDAEDISKDKVTVTLKRAMSFYSTLQAHDGHWPGDYAGPMFLMPGLVITLSVTGALNAVLSKEHIREIRRYLYNHQNRDGGWGLHIEGPSTMFGTVLNYVTLRLLGEGANDGQGAMEKGRQWILDHGSATAITSWGKMWLSVLGVFEWSGNNPLPPETWLLPYILPIHPGRMWCHCRMVYLPMSYLYGKRFVGPITPTILSLRKELFTVPYHEIDWNQARNLCAKEDLYYPHPLIQDILWASLDKVWEPIFMHWPAKKLREKSLRTVMEHIHYEDENTRYICIGPVNKVLNMLCCWVEDPNSEAFKLHLPRLYDFLW…
>Ese17G001441.t1	EsOSC4	MWKCSRIGSSIRLRGCLIDTEWAESFLREKNFRQTIPQVKVGDDEVVTYEAATTTVRRAVHFFSALQASDGHWPAENVGPLFFLPPLVMCVYITGHLDTVFPAEHQKEILRYLYCHQNEDGGWGLHIEGHSTMFCTTLSYICMRILGEGPDGGVNNACARGRKWILDHGSVTAIPSWGKTWLSILGVYEWTGSNPMPPEFWILPSFLPIHPAKMWCYCRMVYMPMSYLYGKRFVGPINPLILQLREELYAQPYNEINWRKTRHVCAKEDIYYPHPLIQDLLWDSLYVLTEPLLTRWPFNKLREKALKTVMKHIHYEDENSRYITIGSVEKVLCMLACWVEDPNGDYFKKHLARIPDYIWVAEDGMKMQSFGSQEWDTSIDIQALLASDLTHELEHTLMK…
>Ese07G000079.t1	EsOSC5	MWRLKIAEGGNDMYLYSTNNYVGRQIWKFDPEYGTPEERAKVEEARRHFWNNRYQVKPSGDLLWRMQFLQEKNFKQTIPQVKVGDGEEITYETATTTLRRAVHFFAALQADDGHWPAENAGPLFFLPPLVMCLYITGHLNTVFPAEHRKEILRYIYCHQNEDGGWGLHIEGHSTMFCTALSYICMRILGEGPDGGENNACARARKWILDHGSVTAIPSWGKTWLSILGVFEWSGTNPMPPEFWILPSYLPMHPAKMWCYCRMVYMPMSYLYGKRFIGPITPLILQLREEIYAQPYDKINWRKARHNCAKEDLYYPHPLIQDLMWDSLYIFTEPFLTRWPFNKLREKALQTTMKHIHYEDENSRYITIGCVEKVLCMLACWVEDPNGDYFKKHLARIPDY…
>Ese11G000382.t1	EsOSC6	MWKLKIAEGDKNDPYLYTTNNFVGRQTWEFDPDYVGSPGELEEVEEARGKFWENRYKVKACGDRLWRMQFLRVKNFKQTIPQVKVGDDEAVTCEAATTTLRRAVHYFSAVQASDGHWPAEIAGPLYFLPPLVMCVYITGHLDTVFPAEHRKEILRYIYCHQNEDGGWGFHIEGHSIMFCTILSYICMRILGEGPDGGVNNACARGRKWILDHGSATAIPSWGKTWLSILGVYEWTGSNPMPPEFWILPSFLPMHPAKMWCYCRMVYMPMSYLYGKRFVGPITPLILQLREELYAQPYNEIKWSKVRHVCAKEDIYYPHPLIQDLIWDSLYILTEPLLTRWPFNKLREKALQTTMKHIHYEDENSRYITIGCVEKVLCMLACWVEDPNGDYFKKHLARIP…
>Ese24G002150.t1	EsOSC7	MWKLKIAEGKNDPYLYSTNNFVGRQTWEFDPDYVGSPGELEEVEEARRQFWENRYKVKPCGDLLWRMQFLREKNFKQTIPQVKVGDDKAVTYDAATTTLRRAVHFFSALQASDGHWPAEIAGPLFFLPPLVMCVYITGHLDTVFSAEHRKEILRYIYCHQNEDGGWGLHIEGHNTMFGTTFSYICMRLLGEGPDGGVNNACARGRKWILDHGSATAIPSWGKTWLSILGVYEWTGSNPMPPEFWILPSFLPVHPVNFPSMRFVGPLTPLILQLRKELYAQPYNEIKWGKVRHVCAKEDIYYPHPLIQDLLWDSLHVLAEPLLTRWPLNKLREKALQTTMKHIHYEDENSRYITIGCVEKVLCMLACWVEDPNGDYFKKHLARIPDYLWVAEDAVDIQMQ…
>Ese11G000379.t1	EsOSC8	MNSAPPAPQRQSSPGSRAAAPRVLAPQRQRHGQGSRCSAEAEAFRAAARFSSFPMAPQRRCRGRKWILDHGSATAIPSWGKTWLSILGVYEWMGSNPMPPEFWILPSFLPMHPAKMWCYCRMVYMPMSYLYGKRFVGPITPLILQLREELYAQPYNEIKWSKVRHVCAKEDIYYPHPLIQDLIWDSLYILTEPLLTRWPFNKLREKALQTTMKHIHYEDENSRYITIGCVEKVLCMLACWVEDPNGDYFKKHLARIPDYIWVAEDGMKMQSFGSQEWDTGFGIQALLASDLTHEIGPTLMKGHDFIKKSQVKDNPSGDFKSMYRHISKGSWTFSDQDHGWQVSDCTAEGLKCCLIFSTMSEEIVGNKMEPELLYNSVNVLLSLQSKNGGLAAWEPVTAQ…
>Ese18G000579.t1	EsOSC9	MSEEMSEVDEFNRGRQRPASVVGRLARDFFNLDRGTFLCNEIFSFHNQAFLPNVAEPVLTRWPFSTMRENALKVAMEHIHYKDESSRYLCIGSVEKVLCLIACWVEDPNSEAYKRHLPRIPDYFWLAENGMKMQGFGSQTWDAAFAIQAIIASNLLEEYGPTLRKAHQFLKASQSKGAWAFSMPDHGWQVSDCTAEGLKAALLLSQMQPNLVGEKIEIQNAYDVVDVILSLQSKNGGFPAWELQRAYSWIEKFNSTELFEDVLIEKEYGCWGICFTNGTWFAVEGLVACGMKIQNSPTLIKACEFLLSKQLPDGGWGESYLSCSRLSQMQLPSPIKLLKDISYKNCNPRRSQVSVINTRWTERYGYAIKTLLDTGKTIKLKEESTQVTPAIQLINSGKF…
>Ese01G003841.t1	EsOSC10	MWKLKIAEGGNPWLRSLNDHVGRQTWEFDPKLVSPEELAEVEKVRETFRNHRFEKKHSSDLLMRIQILHYRYGSWGVCFTYGTWFGVKGLVAAGRTFSNCSSIRKACDFLLSKQLASGGWGESYLSCQNKVYTNLEGNRSHVVNTGWALLALIDAGQAKRDPAPLHRAARLLINSQMENGDFPQQVVDMCTIHGPNCLVLSAKARREFLYAIQEAVNIEFSNSAERRSVTRLVMKLHQIWGKA*

## Sheet: Table S4
Table S4. OSC genes used for the phylogenetic tree analysis.
Species	OSC	GenBank ID	Products
Arabidopsis thaliana	AtLUP4	At1g78950	β-Amyrin
Aster sedifolius	AsOXA1	AY836006	β-Amyrin
Betula platyphylla	BpBPY	AB055512	β-Amyrin
Bruguiera gymnorrhiza	BgbAS	AB289585	β-Amyrin
Euphorbia tirucalli	EtAS	AB206469	β-Amyrin
Pisum sativum	PsPSM	AB034802	β-Amyrin
Polygala tenuifolia	PtbAS	EF107623	β-Amyrin
Solanum lycopersicum	SlbAS1	HQ266579	β-Amyrin
Gypsophila vaccaria	GvBS	DQ915167	β-Amyrin
Lagerstroemia speciosa	LsOSC4	MG708185	β-amyrin
Tripterygium wilfordii	TwOSC2	KY885468	β-amyrin
Momordica charantia	McBAS	AB781676	β-amyrin
Kalopanax septemlobus	KsBAS	KT150523	β-amyrin
Conyza blinii	CbβAS	KX907781	β-amyrin
Gentiana straminea	GsAS2	KJ467352	β-amyrin
Gentiana straminea	GsAS1	FJ790411	β-amyrin
Glycine max	GmBAS3	KF597523	β-amyrin
Chenopodium quinoa	CqbAS1	KX343074	β-amyrin
Bruguiera gymnorhiza	BgbAS	A8CDT2	β-amyrin
Chenopodium quinoa	CqbAS	ANY30852	β-amyrin
Glycyrrhiza glabra	GgbAS	Q9MB42	β-amyrin
Lotusjaponicus	LjbAS	BAE53429	β-amyrin
Medicagotruncatula	MtbAS	AAO33578	β-amyrin
Ocimumbasilicum	ObbAS	AHJ10507	β-amyrin
Panax ginseng	PgbAS	AB009030	β-amyrin
Panax ginseng	PgbAS2	AB014057	β-amyrin
Arabidopsis thaliana	AtCAS1	At2g07050	Cycloartenol
Adiantum capillus	AcACX	AB368375	cycloartenol
Abies magnifica	AmCAS1	AF216755	cycloartenol
Avena strigosa	AsCS1	AJ311790	cycloartenol
Artemisia annua	AaCAS	KM670093	cycloartenol
Betula platyphylla	BpBPX1	AB055509	cycloartenol
Betula platyphylla	BpBPX2	AB055510	cycloartenol
Costus speciosus	CsOSC1	AB058507	cycloartenol
Cucurbita pepo	CpCPX	AB116237	cycloartenol
Dioscorea zingiberensis	DZCAS1	AM697885	cycloartenol
Nicotiana tabacum	NtCAS	KM452913	cycloartenol
Withania somnifera	WsOSC/CS	HM037907	cycloartenol
Withania somnifera	WsCAS	KX574828	cycloartenol
Kandelia candel	KcCAS	AB292609	cycloartenol
Panax ginseng	PgPNX1	AB009029	cycloartenol
Iris tectorum	ItOSC3	MT104570	cycloartenol
Asparagus racemosus	ArCAS	AYR16641	cycloartenol
Lotus japonicus	LjLUS	BAE53430	Lupeol
Olea europaea	OeLUS	BAA86930	Lupeol
Taraxacum officinale	ToLUS	BAA86932	Lupeol
Lotus japonicus	LjOSC3	AB181245	lupeol
Lagerstroemia speciosa	LsOSC1	MG708182	lupeol
Withania somnifera	WsOSC/LS	JQ728552	lupeol
Betula platyphylla	BpBPW	AB055511	lupeol
Glycyrrhiza glabra	GgLUS1	AB116228	lupeol
Olea europaea	OeLUP	AB025343	lupeol
Arabidopsis thaliana	AtLUP1	At1g78970	Lupeol,β-Amyrin,Germanicol
Barbarea vulgaris	BvLUP5G	ALR73780	β-Amyrin,α-Amyrin,Lupeol
Bauhinia forficata	BfOSC3	LC464980	α-Amyrin,β-Amyrin,Lupeol
Catharanthus roseus	CrAS	AFJ19235	α-Amyrin,β-Amyrin
Eriobotrya japonica	EjAS	AFP95334	α-Amyrin,β-Amyrin
Ilex asprella	LaAS1	AIS39793	α-Amyrin,β-Amyrin
Arabidopsis thaliana	AtLUP5	At1g66960	Tirucalla-7,21-dien-3b-ol
Arabidopsis thaliana	AtPEN3	At5g36150	Tirucalla-7,24-dien-3-ol
Panax ginseng	PgDS	JN596111	dammarenediol
Catharanthus roseus	CrAS	JQ027033	α/β-amyrin
Luffa cylindrica	LcIMS1	AB058643	isomultiflorenol
Panax ginseng	DS	GU183405	dammarenediol-II
Panax ginseng	PgPNA	AB265170	dammarenediol-II
Arabidopsis thaliana	AtLUP2	At1g78960	α/β-amyrin
Olea europaea	OeOEA	AB291240	α/β-amyrin, y-taraxasterol, and butyrospermol
Taraxacum coreanum	TcOSC1	MK351896	β-amyrin; α-amyrin; φ-taraxasterol; taraxasterol; δ-amyrin; dammarenediol-II
Arabidopsis thaliana	AtPEN1	NM_117622	arabidiol; 14-epithalianol

## Sheet: Table S5
Table S5. cis-acting element analysis of the EsOSC promoter.
Promoter	Cis-acting element	Sequence	Start	End	Function	Number
EsOSC1	MRE	AACCTAA	364	381	light responsive element	134
EsOSC1	Box 4	ATTAAT	389	405	light responsive element
EsOSC1	Box 4	ATTAAT	887	903	light responsive element
EsOSC1	Box 4	ATTAAT	1150	1166	light responsive element
EsOSC1	Box 4	ATTAAT	1385	1401	light responsive element
EsOSC1	Box 4	ATTAAT	1617	1633	light responsive element
EsOSC1	Box 4	ATTAAT	1949	1965	light responsive element
EsOSC1	TCCC-motif	TCTCCCT	327	344	light responsive element
EsOSC1	TCT-motif	TCTTAC	1367	1383	light responsive element
EsOSC1	AE-box	AGAAACAA	1068	1086	light responsive element
EsOSC2	GT1-motif	GTGTGTGAA	1074	1093	light responsive element
EsOSC2	G-Box	CACGTT	1600	1616	light responsive element
EsOSC2	ACA-motif	AATCACAACCATA	1587	1609	light responsive element
EsOSC2	TCT-motif	TCTTAC	8	24	light responsive element
EsOSC2	TCT-motif	TCTTAC	1177	1193	light responsive element
EsOSC2	TCT-motif	TCTTAC	1846	1862	light responsive element
EsOSC2	AE-box	AGAAACAA	1666	1684	light responsive element
EsOSC2	GATA-motif	AAGATAAGATT	81	101	light responsive element
EsOSC2	Box 4	ATTAAT	441	457	light responsive element
EsOSC2	Box 4	ATTAAT	1004	1020	light responsive element
EsOSC2	I-box	cCATATCCAAT	604	624	light responsive element
EsOSC2	Sp1	GGGCGG	390	406	light responsive element
EsOSC2	Sp1	GGGCGG	1822	1838	light responsive element
EsOSC3	Box 4	ATTAAT	50	66	light responsive element
EsOSC3	Box 4	ATTAAT	98	114	light responsive element
EsOSC3	Box 4	ATTAAT	485	501	light responsive element
EsOSC3	Box 4	ATTAAT	542	558	light responsive element
EsOSC3	Box 4	ATTAAT	664	680	light responsive element
EsOSC3	Box 4	ATTAAT	1086	1102	light responsive element
EsOSC3	Box 4	ATTAAT	1122	1138	light responsive element
EsOSC3	Box 4	ATTAAT	1126	1142	light responsive element
EsOSC3	Box 4	ATTAAT	1550	1566	light responsive element
EsOSC3	Box 4	ATTAAT	1601	1617	light responsive element
EsOSC3	GA-motif	ATAGATAA	341	359	light responsive element
EsOSC3	chs-CMA1a	TTACTTAA	1588	1606	light responsive element
EsOSC3	TCT-motif	TCTTAC	1197	1213	light responsive element
EsOSC3	AT1-motif	AATTATTTTTTATT	1079	1102	light responsive element
EsOSC4	TCT-motif	TCTTAC	370	386	light responsive element
EsOSC4	Gap-box	CAAATGAA(A/G)A	1497	1516	light responsive element
EsOSC4	GT1-motif	GGTTAA	496	512	light responsive element
EsOSC4	G-Box	CACGTT	441	457	light responsive element
EsOSC4	AT1-motif	AATTATTTTTTATT	560	583	light responsive element
EsOSC4	ATCT-motif	AATCTAATCC	61	80	light responsive element
EsOSC4	G-box	CACGTC	354	370	light responsive element
EsOSC4	GA-motif	ATAGATAA	1354	1372	light responsive element
EsOSC4	3-AF1 binding site	TAAGAGAGGAA	1438	1458	light responsive element
EsOSC5	G-Box	CACGTT	80	96	light responsive element
EsOSC5	G-Box	CACGTT	445	461	light responsive element
EsOSC5	G-Box	CACGTT	996	1012	light responsive element
EsOSC5	GT1-motif	GGTTAAT	568	585	light responsive element
EsOSC5	GT1-motif	GGTTAA	569	585	light responsive element
EsOSC5	Box 4	ATTAAT	44	60	light responsive element
EsOSC5	Box 4	ATTAAT	381	397	light responsive element
EsOSC5	Box 4	ATTAAT	1192	1208	light responsive element
EsOSC5	GATA-motif	GATAGGA	807	824	light responsive element
EsOSC5	G-box	TAAACGTG	78	96	light responsive element
EsOSC5	G-box	TAAACGTG	445	463	light responsive element
EsOSC5	G-box	CACGTC	645	661	light responsive element
EsOSC6	Box 4	ATTAAT	10	26	light responsive element
EsOSC6	Box 4	ATTAAT	53	69	light responsive element
EsOSC6	Box 4	ATTAAT	221	237	light responsive element
EsOSC6	Box 4	ATTAAT	247	263	light responsive element
EsOSC6	Box 4	ATTAAT	281	297	light responsive element
EsOSC6	Box 4	ATTAAT	298	314	light responsive element
EsOSC6	Box 4	ATTAAT	397	413	light responsive element
EsOSC6	Box 4	ATTAAT	1197	1213	light responsive element
EsOSC6	Box 4	ATTAAT	1237	1253	light responsive element
EsOSC6	Box 4	ATTAAT	1257	1273	light responsive element
EsOSC6	G-box	CACGTG	446	462	light responsive element
EsOSC6	G-box	tcCACGTGTCACT	935	957	light responsive element
EsOSC6	G-box	GCCACGTGGA	938	957	light responsive element
EsOSC6	G-box	CACGTG	940	956	light responsive element
EsOSC6	GT1-motif	GGTTAA	625	641	light responsive element
EsOSC6	GT1-motif	GGTTAA	776	792	light responsive element
EsOSC6	GT1-motif	GGTTAA	883	899	light responsive element
EsOSC6	AT1-motif	AATTATTTTTTATT	326	349	light responsive element
EsOSC6	AT1-motif	AATTATTTTTTATT	648	671	light responsive element
EsOSC6	G-Box	CACGTG	446	462	light responsive element
EsOSC6	G-Box	CACGTG	940	956	light responsive element
EsOSC6	AE-box	AGAAACTT	142	160	light responsive element
EsOSC6	TCCC-motif	TCTCCCT	543	560	light responsive element
EsOSC6	TCCC-motif	TCTCCCT	831	848	light responsive element
EsOSC6	TCCC-motif	TCTCCCT	1818	1835	light responsive element
EsOSC7	ACE	GACACGTATG	222	241	light responsive element
EsOSC7	Box 4	ATTAAT	574	590	light responsive element
EsOSC7	Box 4	ATTAAT	1160	1176	light responsive element
EsOSC7	Box 4	ATTAAT	1200	1216	light responsive element
EsOSC7	Box 4	ATTAAT	1220	1236	light responsive element
EsOSC7	Box 4	ATTAAT	1472	1488	light responsive element
EsOSC7	Box 4	ATTAAT	1488	1504	light responsive element
EsOSC7	Box 4	ATTAAT	1537	1553	light responsive element
EsOSC7	Box 4	ATTAAT	1731	1747	light responsive element
EsOSC7	Box 4	ATTAAT	1799	1815	light responsive element
EsOSC7	GA-motif	ATAGATAA	554	572	light responsive element
EsOSC7	GA-motif	ATAGATAA	1398	1416	light responsive element
EsOSC7	G-box	CACGTG	158	174	light responsive element
EsOSC7	ATCT-motif	AATCTAATCC	1096	1115	light responsive element
EsOSC7	G-Box	CACGTG	158	174	light responsive element
EsOSC8	G-box	TACGTG	710	726	light responsive element
EsOSC8	Box 4	ATTAAT	953	969	light responsive element
EsOSC8	Box 4	ATTAAT	1823	1839	light responsive element
EsOSC8	Box 4	ATTAAT	1870	1886	light responsive element
EsOSC8	Box 4	ATTAAT	1910	1926	light responsive element
EsOSC8	Sp1	GGGCGG	147	163	light responsive element
EsOSC8	chs-CMA1a	TTACTTAA	1021	1039	light responsive element
EsOSC8	LAMP-element	CTTTATCA	1770	1788	light responsive element
EsOSC8	GT1-motif	GGTTAAT	824	841	light responsive element
EsOSC8	GT1-motif	GGTTAA	997	1013	light responsive element
EsOSC9	GT1-motif	GGTTAAT	409	426	light responsive element
EsOSC9	GT1-motif	GGTTAA	410	426	light responsive element
EsOSC9	TCT-motif	TCTTAC	563	579	light responsive element
EsOSC9	I-box	AAGATAAGGCT	944	964	light responsive element
EsOSC9	G-box	CACGAC	1371	1387	light responsive element
EsOSC9	G-box	TACGTG	1766	1782	light responsive element
EsOSC9	MRE	AACCTAA	1033	1050	light responsive element
EsOSC10	TCT-motif	TCTTAC	444	460	light responsive element
EsOSC10	TCT-motif	TCTTAC	823	839	light responsive element
EsOSC10	TCT-motif	TCTTAC	943	959	light responsive element
EsOSC10	TCT-motif	TCTTAC	1284	1300	light responsive element
EsOSC10	AE-box	AGAAACAA	416	434	light responsive element
EsOSC10	G-Box	CACGTT	1965	1981	light responsive element
EsOSC10	GT1-motif	GGTTAAT	1456	1473	light responsive element
EsOSC10	GT1-motif	GGTTAAT	1504	1521	light responsive element
EsOSC10	G-box	TACGTG	1667	1683	light responsive element
EsOSC10	chs-CMA2a	TCACTTGA	1139	1157	light responsive element
EsOSC10	Sp1	GGGCGG	1238	1254	light responsive element
EsOSC10	Box 4	ATTAAT	358	374	light responsive element
EsOSC10	Box 4	ATTAAT	1391	1407	light responsive element
EsOSC10	Box 4	ATTAAT	1402	1418	light responsive element
EsOSC10	Box 4	ATTAAT	1406	1422	light responsive element
EsOSC10	Box 4	ATTAAT	1410	1426	light responsive element
EsOSC10	Box 4	ATTAAT	1576	1592	light responsive element
EsOSC10	Box 4	ATTAAT	1582	1598	light responsive element
EsOSC10	Box 4	ATTAAT	1749	1765	light responsive element
EsOSC1	GARE-motif	TCTGTTG	340	357	hormone responsive element	56
EsOSC2	TCA-element	CCATCTTTTT	1684	1703	hormone responsive element
EsOSC2	P-box	CCTTTTG	1715	1732	hormone responsive element
EsOSC2	TGA-element	AACGAC	1327	1343	hormone responsive element
EsOSC2	ABRE	ACGTG	1600	1615	hormone responsive element
EsOSC2	TGACG-motif	TGACG	776	791	hormone responsive element
EsOSC2	TGACG-motif	TGACG	1888	1903	hormone responsive element
EsOSC2	AuxRR-core	GGTCCAT	1305	1322	hormone responsive element
EsOSC2	CGTCA-motif	CGTCA	776	791	hormone responsive element
EsOSC2	CGTCA-motif	CGTCA	1888	1903	hormone responsive element
EsOSC3	ABRE	TACGGTC	1338	1355	hormone responsive element
EsOSC4	ABRE	ACGTG	354	369	hormone responsive element
EsOSC4	ABRE	ACGTG	441	456	hormone responsive element
EsOSC5	TCA-element	CCATCTTTTT	847	866	hormone responsive element
EsOSC5	TCA-element	CCATCTTTTT	1314	1333	hormone responsive element
EsOSC5	TGACG-motif	TGACG	315	330	hormone responsive element
EsOSC5	TGACG-motif	TGACG	647	662	hormone responsive element
EsOSC5	ABRE	ACGTG	81	96	hormone responsive element
EsOSC5	ABRE	ACGTG	445	460	hormone responsive element
EsOSC5	ABRE	ACGTG	645	660	hormone responsive element
EsOSC5	ABRE	ACGTG	996	1011	hormone responsive element
EsOSC5	CGTCA-motif	CGTCA	315	330	hormone responsive element
EsOSC5	CGTCA-motif	CGTCA	647	662	hormone responsive element
EsOSC6	ABRE	CACGTG	446	462	hormone responsive element
EsOSC6	ABRE	ACGTG	447	462	hormone responsive element
EsOSC6	ABRE	GACACGTGGC	938	957	hormone responsive element
EsOSC6	ABRE	CACGTG	940	956	hormone responsive element
EsOSC6	ABRE	ACGTG	941	956	hormone responsive element
EsOSC6	TCA-element	CCATCTTTTT	163	182	hormone responsive element
EsOSC6	TGA-element	AACGAC	185	201	hormone responsive element
EsOSC6	TGA-element	AACGAC	1294	1310	hormone responsive element
EsOSC7	ABRE	CACGTG	158	174	hormone responsive element
EsOSC7	ABRE	ACGTG	159	174	hormone responsive element
EsOSC7	ABRE	TACGGTC	952	969	hormone responsive element
EsOSC7	TGA-element	AACGAC	1033	1049	hormone responsive element
EsOSC7	TGA-element	AACGAC	1069	1085	hormone responsive element
EsOSC7	TGA-element	AACGAC	1257	1273	hormone responsive element
EsOSC7	TCA-element	CCATCTTTTT	441	460	hormone responsive element
EsOSC8	CGTCA-motif	CGTCA	213	228	hormone responsive element
EsOSC8	TGACG-motif	TGACG	213	228	hormone responsive element
EsOSC8	ABRE	GCAACGTGTC	42	61	hormone responsive element
EsOSC8	ABRE	TACGGTC	535	552	hormone responsive element
EsOSC8	ABRE	ACGTG	711	726	hormone responsive element
EsOSC9	TGACG-motif	TGACG	193	208	hormone responsive element
EsOSC9	TGACG-motif	TGACG	1663	1678	hormone responsive element
EsOSC9	ABRE	ACGTG	1766	1781	hormone responsive element
EsOSC9	CGTCA-motif	CGTCA	193	208	hormone responsive element
EsOSC9	CGTCA-motif	CGTCA	1663	1678	hormone responsive element
EsOSC10	TGA-element	AACGAC	436	452	hormone responsive element
EsOSC10	TGA-element	AACGAC	573	589	hormone responsive element
EsOSC10	TCA-element	CCATCTTTTT	1496	1515	hormone responsive element
EsOSC10	P-box	CCTTTTG	1129	1146	hormone responsive element
EsOSC10	P-box	CCTTTTG	1879	1896	hormone responsive element
EsOSC10	ABRE	CGTACGTGCA	1665	1684	hormone responsive element
EsOSC10	ABRE	ACGTG	1668	1683	hormone responsive element
EsOSC10	ABRE	ACGTG	1966	1981	hormone responsive element
EsOSC1	ARE	AAACCA	122	138	stress responsive element	43
EsOSC1	ARE	AAACCA	662	678	stress responsive element
EsOSC1	ARE	AAACCA	1213	1229	stress responsive element
EsOSC1	ARE	AAACCA	1536	1552	stress responsive element
EsOSC1	ARE	AAACCA	1802	1818	stress responsive element
EsOSC1	MBS	CAACTG	571	587	stress responsive element
EsOSC1	MBS	CAACTG	1179	1195	stress responsive element
EsOSC2	ARE	AAACCA	421	437	stress responsive element
EsOSC2	ARE	AAACCA	1371	1387	stress responsive element
EsOSC2	TC-rich repeats	GTTTTCTTAC	4	24	stress responsive element
EsOSC3	LTR	CCGAAA	1300	1316	stress responsive element
EsOSC3	LTR	CCGAAA	1314	1330	stress responsive element
EsOSC4	MBS	CAACTG	941	957	stress responsive element
EsOSC4	ARE	AAACCA	55	71	stress responsive element
EsOSC4	ARE	AAACCA	914	930	stress responsive element
EsOSC4	TC-rich repeats	ATTCTCTAAC	1346	1365	stress responsive element
EsOSC5	MBS	CAACTG	265	281	stress responsive element
EsOSC5	TC-rich repeats	GTTTTCTTAC	1931	1950	stress responsive element
EsOSC5	ARE	AAACCA	19	35	stress responsive element
EsOSC5	ARE	AAACCA	62	78	stress responsive element
EsOSC5	LTR	CCGAAA	129	145	stress responsive element
EsOSC6	TC-rich repeats	GTTTTCTTAC	433	452	stress responsive element
EsOSC6	ARE	AAACCA	426	442	stress responsive element
EsOSC6	ARE	AAACCA	439	455	stress responsive element
EsOSC6	ARE	AAACCA	450	466	stress responsive element
EsOSC6	ARE	AAACCA	1967	1983	stress responsive element
EsOSC6	MBS	CAACTG	1469	1485	stress responsive element
EsOSC7	LTR	CCGAAA	460	476	stress responsive element
EsOSC7	LTR	CCGAAA	879	895	stress responsive element
EsOSC7	ARE	AAACCA	38	54	stress responsive element
EsOSC7	ARE	AAACCA	151	167	stress responsive element
EsOSC7	ARE	AAACCA	457	473	stress responsive element
EsOSC7	TC-rich repeats	GTTTTCTTAC	145	164	stress responsive element
EsOSC7	MBS	CAACTG	398	414	stress responsive element
EsOSC8	ARE	AAACCA	1791	1807	stress responsive element
EsOSC8	MBS	CAACTG	216	232	stress responsive element
EsOSC9	ARE	AAACCA	360	376	stress responsive element
EsOSC9	ARE	AAACCA	792	808	stress responsive element
EsOSC9	ARE	AAACCA	1668	1684	stress responsive element
EsOSC9	LTR	CCGAAA	1632	1648	stress responsive element
EsOSC10	LTR	CCGAAA	1889	1905	stress responsive element
EsOSC10	ARE	AAACCA	1517	1533	stress responsive element
EsOSC10	TC-rich repeats	GTTTTCTTAC	939	958	stress responsive element
EsOSC1	O2-site	GATGATGTGG	532	551	other responsive element	23
EsOSC1	A-box	CCGTCC	896	912	other responsive element
EsOSC1	CCAAT-box	CAACGG	1449	1465	other responsive element
EsOSC1	CCAAT-box	CAACGG	1744	1760	other responsive element
EsOSC2	MBSI	aaaAaaC(G/C)GTTA	171	191.5	other responsive element
EsOSC2	GC-motif	CCCCCG	387	403	other responsive element
EsOSC2	GC-motif	CCCCCG	393	409	other responsive element
EsOSC2	GC-motif	CCCCCG	1819	1835	other responsive element
EsOSC3	MBSI	aaaAaaC(G/C)GTTA	1420	1440.5	other responsive element
EsOSC5	GC-motif	CCCCCG	1292	1308	other responsive element
EsOSC6	AACA_motif	TAACAAACTCCA	1412	1433	other responsive element
EsOSC6	AACA_motif	TAACAAACTCCA	1595	1616	other responsive element
EsOSC6	RY-element	CATGCATG	1644	1662	other responsive element
EsOSC7	AT-rich sequence	TAAAATACT	1004	1023	other responsive element
EsOSC8	GCN4_motif	TGAGTCA	496	513	other responsive element
EsOSC8	CCAAT-box	CAACGG	576	592	other responsive element
EsOSC10	CCAAT-box	CAACGG	1470	1486	other responsive element
EsOSC10	GC-motif	CCCCCG	155	171	other responsive element
EsOSC10	GC-motif	CCCCCG	1241	1257	other responsive element
EsOSC10	A-box	CCGTCC	158	174	other responsive element
EsOSC10	circadian	CAAAGATATC	1736	1755	other responsive element
EsOSC10	MBSI	aaaAaaC(G/C)GTTA	298	318.5	other responsive element
EsOSC10	CAT-box	GCCACT	1827	1843	other responsive element

## Sheet: Table S6
Table S6 Differential trisomy saponins in metabolome data.
code name	molecular formula	Compounds	Class
MWSmce376	C41H66O12	3-O-Rhamnosyl(1→2)arabinosyl-23-hydroxylup-20(29)-en-28-oic acid (Anemoside A3)	Triterpene Saponin
Lmzn004931	C42H66O14	Zingibroside R1	Triterpene Saponin
Zmcn004862	C61H98O26	3-O-Ara-rha-Oleanolic acid-28-O-glc-glc(-Ac)-rha	Triterpene Saponin
Zmcn005010	C52H82O21	3-O-Ara-Oleanolic acid-20(29)-ene-28-O-glc-glc-rha	Triterpene Saponin
Zjrn080653	C43H72O14	20(S)-sanchirhinoside A2	Triterpene Saponin
Zmjp012364	C41H70O13	Gypenoside XXI	Triterpene Saponin
Lmmn004916	C57H88O28	Medicagenic acid-3-O-glucuronide-28-O-xylosyl(1,4)-[apiosyl(1,3)]-rhamnosyl(1,2)-arabinoside	Triterpene Saponin
Zmcn005324	C53H86O21	Ciwujianoside C3	Triterpene Saponin
Zmcn005640	C55H88O22	Ciwujianoside D1	Triterpene Saponin
Zmcn004907	C59H96O26	3-O-Ara-rha-Oleanolic acid-28-O-glc-glc-rha-30-Methoxy	Triterpene Saponin
Zmcn005492	C55H88O22	3-O-Ara-Oleanolic acid-28-O-glc-glc(-Ac)-rha	Triterpene Saponin
Zjrp080912	C42H72O13	(PPD-2H)-Glc-Glc	Triterpene Saponin
Zmjp006441	C54H90O23	2-Hydroxy-3-[(2-O-glucosyl-glucosyl)oxy]-20-[(6-O-rhamnosyl-glucosyl)oxy]dammar-24-en-12-one	Triterpene Saponin

## Sheet: Table S7
Table S7 ORF and promoter sequences of EsbAS1 and EsCAS1.
ID	Gene sequence
EsbAS1-ORF	ATGTGGAAGTTGAAGATAGCGGAAGGAGATGAAAATGACCCGTATTTGTACAGCACCAATAATTTTGTCGGGCGGCAAACATGGGAGTTCGACCCGGATTATGTTGGTAGCCCGGGAGAGCTAGAGGAGGTGGAAGAAGCTCGGCGTGAGTTTTGGGAGAACAGGCATAAGGTCAAGGCTTGTGGCGATCGCCTCTGGCGTATGCAGTTTCTAAGAGAGAAGAATTTCAAACAAACAATCCCCCAAGTGAAGGTAGGAGATGACGAGGCAGTTACTTTTGAGGCCGCCACTACGACACTCCGAAGGGCTGTCCACTACTTTTCAGCTGTGCAGGCCAGCGACGGTCATTGGCCTGCCGAGATTGCCGGACCTCTCTATTTCCTTCCGCCCTTGGTGATG…
EsCAS1-ORF	ATGTGGAAGCTTAAAATTGCAGAGGGAGGAAATCCATGGCTTCGGACTCTGAACGATCACGTCGGCCGGCAAACTTGGGAATTCGATCCAAAAGTCGTATCTCCGGAAAAGCTTGAGGAGATCGAGAAAGTTCGCGAAACTTTTCGCAATCATCGTTTCGAGAAAAAGCACAGTTCCGATCTCCTCATGCGCATTCAGTTTGCCAATGAGAATCGAGGCAGTATACTCTTACCACAAGTTAAAGTAAAAGATACAGAAGATATTTCAGACGACAAAGTAACAGTTACGTTAAAAAGAGCTATTAGTTTCCATTCAACTCTTCAGGCCCATGATGGACATTGGCCAGGAGATTATGGTGGTCCTATGTTTCTAATGCCTGGTTTGGTTATTACTCTGTCG…
EsbAS1-promoter	TAGCACCGCAAGTTATACCAACCAAGCCCAAAGAGATGTGGGGGAAGTTTGAGTGACATTCAGAAGATGTGAAAGAATAACAGAGGTATTCCACTCAGAAGGTTATTTTAGACCCAATCCTCCCTCTATCGTGGGCATGACAAGCTTCGCCCAAGCCACTTTAGCTCCATACTTTTCTAAGTTGGGGCATTTTCACTTAAATCTAGCCAAAATAGATTTTATTATCTTAAGAATGTTGGTGGAAAGGATGAAGTGGGCACACCAGTAAGCTTGGATGGCAAATAAAACAAATTTGATCAATTGGAGTATGACAACATAAGAAAAGAACTTTGACGTCCAAGAGGAAATCCTAGTAGTAATCTTGTCAATAAGGGGGCAAAATCAGCTAGGGATAACTTG…
EsCAS1-promoter	TTCTCTGATTTCATCTCACATGGAAGGACAAATCTGTGATACTATTACTAAAAAGTCCAAGGATATTCATAACCGCCTAGATGATGTCATTCAAACTGCCAACAATCTTCTAGAAGACTTAGCCAGGGCAGTTTACAGAAAACTTAATGACATTGTTCATACAATGTCTGAAGTTCAAAAAGCAAGAGATGAATTATGGTTCAACAAGATTGATGCTCATCAAAAAGCGGTTGAAATGCTTCAATCCACAAGTACAGAAACAGCAACAGGCCTTATCAAACAAATCTTTGAAATGAAGGAGCTAATTGCAGCTCAAACTGAATGGGCAGACACTAGTCTCTCCCTGGTTCACTAAAAGCAAGAACAAGCTGACATTCAACTCCTTCAGCATAGATATGA…
